# Supplementary material for: Synthesis and Evaluation of Novel 2,2-Dimethylthiochromanones as Anti-Leishmanial Agents
Source: Molecules. 2021 Apr 12;26(8):2209. doi: 10.3390/molecules26082209 (PMC8069510; doi:10.3390/molecules26082209)
Supplement: Supplementary file 1 [file molecules-26-02209-s001.zip]

Archive with 1 entries (1 files):
- Supplementary Information.docx
